# Supplementary material for: N-(3-Nitro­phen­yl)maleamic acid
Source: Acta Crystallogr Sect E Struct Rep Online. 2010 Jun 16;66(Pt 7):o1671–2. doi: 10.1107/S1600536810022245 (PMC3007040; doi:10.1107/S1600536810022245)
Supplement: Supplementary file 2 [file e-66-o1671-Isup2.hkl]

#
# h,k,l, Fc-squared, Fo-squared, sigma(Fo-squared) and status flag
#
data_I
_shelx_title ' SMA21 in P21/c'
_shelx_refln_list_code          4
_shelx_F_calc_maximum      266.44
_exptl_crystal_F_000       488.00
_reflns_d_resolution_high  0.8378
 
loop_
 _symmetry_equiv_pos_as_xyz
 'x, y, z'
 '-x, y+1/2, -z+1/2'
 '-x, -y, -z'
 'x, -y-1/2, z-1/2'
 
_cell_length_a     7.9965
_cell_length_b    14.0253
_cell_length_c     9.1026
_cell_angle_alpha  90.000
_cell_angle_beta  100.147
_cell_angle_gamma  90.000
 
_shelx_F_squared_multiplier     1.000
 
loop_
 _refln_index_h
 _refln_index_k
 _refln_index_l
 _refln_F_squared_calc
 _refln_F_squared_meas
 _refln_F_squared_sigma
 _refln_observed_status
   1   0   0        0.33        1.00      0.26 o
   2   0   0       23.50       19.49      0.55 o
   3   0   0      399.54      394.42      3.23 o
   4   0   0       24.10       22.23      0.77 o
   5   0   0        0.54        2.20      0.59 o
   6   0   0        0.21        0.00      0.43 o
   7   0   0       10.28        8.00      0.93 o
   8   0   0      108.82      113.08      2.21 o
   9   0   0       30.53       36.12      3.54 o
   1   1   0       15.48       16.64      0.29 o
   2   1   0      265.42      260.10      1.06 o
   3   1   0        2.75        2.78      0.24 o
   4   1   0        0.17        0.90      0.27 o
   5   1   0      370.21      378.33      2.49 o
   6   1   0      124.30      127.47      1.35 o
   7   1   0       16.33       18.63      0.75 o
   8   1   0       99.28      106.17      1.62 o
   9   1   0       53.67       57.23      2.87 o
   0   2   0     1795.90     1694.85      5.89 o
   1   2   0     6689.08     6300.18     17.04 o
   2   2   0      695.08      660.60      2.29 o
   3   2   0      543.49      544.97      2.36 o
   4   2   0      571.94      620.28      2.57 o
   5   2   0      417.38      420.81      2.52 o
   6   2   0       55.01       54.80      0.79 o
   7   2   0       93.89       95.18      1.51 o
   8   2   0        2.13        4.18      1.16 o
   9   2   0       43.54       43.84      1.96 o
   1   3   0        0.10        1.16      0.28 o
   2   3   0      559.25      584.59      1.45 o
   3   3   0        0.66        0.96      0.29 o
   4   3   0      275.76      276.18      1.17 o
   5   3   0      106.16      104.37      0.90 o
   6   3   0       58.35       60.01      0.95 o
   7   3   0        8.19        9.08      0.67 o
   8   3   0       69.89       74.45      2.60 o
   9   3   0       66.13       62.31      2.34 o
   0   4   0     4475.80     4365.81     15.34 o
   1   4   0      407.38      464.30      1.24 o
   2   4   0      399.96      429.45      1.85 o
   3   4   0      213.56      249.15      1.19 o
   4   4   0       88.56       88.35      0.66 o
   5   4   0      814.62      828.91      4.27 o
   6   4   0        2.38        2.94      0.51 o
   7   4   0       31.94       30.35      0.79 o
   8   4   0       48.06       51.71      2.03 o
   9   4   0        2.97        4.90      2.02 o
   1   5   0       83.60       85.78      0.64 o
   2   5   0      695.97      697.27      2.65 o
   3   5   0     2194.56     2268.26      5.45 o
   4   5   0       21.43       25.00      0.48 o
   5   5   0        4.89        4.82      0.45 o
   6   5   0       38.91       37.94      1.07 o
   7   5   0       44.16       47.16      1.10 o
   8   5   0        1.40        0.86      1.46 o
   0   6   0     1306.13     1363.20      6.25 o
   1   6   0      693.26      705.14      1.77 o
   2   6   0        2.77        4.34      0.40 o
   3   6   0       65.44       68.45      0.67 o
   4   6   0       34.52       39.50      0.60 o
   5   6   0       45.90       44.75      0.67 o
   6   6   0        1.30        1.71      0.48 o
   7   6   0        0.21        0.21      0.69 o
   8   6   0       12.35       11.80      1.46 o
   1   7   0      546.99      578.43      2.10 o
   2   7   0      165.38      164.76      1.30 o
   3   7   0       53.42       56.75      0.77 o
   4   7   0       64.14       69.01      0.77 o
   5   7   0       72.32       74.31      0.84 o
   6   7   0      243.98      250.03      1.89 o
   7   7   0       11.30       12.11      1.09 o
   8   7   0        9.50       10.37      1.42 o
   0   8   0      411.76      433.60      3.12 o
   1   8   0       11.83       11.14      0.52 o
   2   8   0      263.21      255.74      1.25 o
   3   8   0      226.06      232.48      1.46 o
   4   8   0      345.56      329.36      6.25 o
   5   8   0        2.32        4.13      0.57 o
   6   8   0       35.10       37.75      0.87 o
   7   8   0      146.76      156.25      2.10 o
   8   8   0       21.80       20.91      1.47 o
   1   9   0     1231.00     1166.28     19.57 o
   2   9   0       29.10       23.69      0.52 o
   3   9   0      167.02      160.12      1.54 o
   4   9   0       19.82       15.11      0.86 o
   5   9   0      278.48      262.37      3.96 o
   6   9   0       57.60       57.28      1.13 o
   7   9   0       16.94       15.99      1.19 o
   0  10   0        2.15        3.23      0.71 o
   1  10   0       76.25       80.20      1.21 o
   2  10   0       10.08        9.45      0.65 o
   3  10   0      930.91      899.41      4.46 o
   4  10   0       27.79       25.54      0.97 o
   5  10   0      100.06      104.58      1.46 o
   6  10   0        0.12        0.00      0.86 o
   7  10   0       29.72       30.77      1.36 o
   1  11   0       84.26       92.27      1.62 o
   2  11   0       67.24       64.52      1.30 o
   3  11   0       11.17       10.81      0.79 o
   4  11   0      145.14      149.08      1.85 o
   5  11   0       33.52       33.96      1.23 o
   6  11   0       30.34       30.74      1.17 o
   7  11   0        6.91        7.30      1.13 o
   0  12   0       77.48       77.42      1.79 o
   1  12   0      305.65      277.96      3.91 o
   2  12   0       14.75       17.60      1.18 o
   3  12   0      290.99      287.08      2.60 o
   4  12   0      362.20      346.74      2.67 o
   5  12   0       21.63       20.99      1.09 o
   6  12   0        3.56        5.13      0.95 o
   1  13   0      253.76      255.28      2.68 o
   2  13   0       49.83       46.69      1.58 o
   3  13   0       62.01       57.65      1.33 o
   4  13   0       31.85       33.27      1.43 o
   5  13   0       41.40       45.63      1.54 o
   0  14   0       29.09       23.46      2.19 o
   1  14   0        4.09        3.57      1.35 o
   2  14   0      170.73      149.35      2.64 o
   3  14   0        8.28       10.21      1.55 o
   4  14   0       12.74       11.20      1.56 o
   5  14   0        8.48       12.42      1.48 o
   1  15   0      130.90      128.74      2.66 o
   2  15   0       17.09       19.89      1.54 o
   3  15   0       20.61       23.65      1.75 o
   4  15   0       38.28       38.37      2.04 o
   0  16   0       67.10       65.06      3.08 o
   1  16   0        0.51        2.62      1.39 o
   2  16   0       34.14       33.74      1.85 o
  -9   1   1       35.84       47.93      2.01 o
  -8   1   1        5.30        4.66      0.86 o
  -7   1   1        0.06        0.28      0.38 o
  -6   1   1       95.89       89.39      2.22 o
  -5   1   1       92.01       79.58      1.29 o
  -4   1   1       21.29       21.63      0.39 o
  -3   1   1       32.32       28.80      0.47 o
  -2   1   1       68.03       65.41      0.44 o
  -1   1   1       11.92       12.34      0.25 o
   0   1   1      299.68      293.17      1.32 o
   1   1   1     3088.33     2940.09     15.00 o
   2   1   1      317.06      347.28      1.23 o
   3   1   1     1174.46     1132.98      5.42 o
   4   1   1      558.53      582.41      5.32 o
   5   1   1       29.14       25.27      0.60 o
   6   1   1      128.68      127.23      1.22 o
   7   1   1        4.11        4.88      0.61 o
   8   1   1       16.08       17.67      1.15 o
   9   1   1       32.36       39.12      2.57 o
  -9   2   1       64.38       70.62      2.43 o
  -8   2   1        0.00        0.39      0.92 o
  -7   2   1        1.19        0.62      0.52 o
  -6   2   1        4.30        5.42      0.34 o
  -5   2   1     1136.33     1070.64     13.14 o
  -4   2   1       56.89       52.81      0.52 o
  -3   2   1     2567.85     2557.67      8.19 o
  -2   2   1      126.60      112.59      0.52 o
  -1   2   1     1094.99     1040.49      1.91 o
   0   2   1      305.84      351.31      1.05 o
   1   2   1     6746.67     6450.05     39.38 o
   2   2   1      410.50      432.91      1.53 o
   3   2   1     2571.12     2677.44      9.12 o
   4   2   1      209.56      229.58      1.21 o
   5   2   1      115.05      110.12      1.07 o
   6   2   1        0.57        0.37      0.35 o
   7   2   1      515.04      535.97      5.28 o
   8   2   1        0.01        1.65      0.99 o
   9   2   1       36.30       35.53      2.36 o
  -9   3   1       48.22       58.22      2.29 o
  -8   3   1       58.61       66.99      2.17 o
  -7   3   1       76.75       79.88      1.13 o
  -6   3   1       67.04       62.86      1.54 o
  -5   3   1        0.63        0.76      0.34 o
  -4   3   1        8.47        8.59      0.37 o
  -3   3   1        6.53        7.26      0.33 o
  -2   3   1      124.56      119.10      0.65 o
  -1   3   1      137.70      125.61      0.74 o
   0   3   1      742.36      751.25      2.71 o
   1   3   1      309.31      291.54      1.44 o
   2   3   1      610.77      621.68      2.30 o
   3   3   1      280.09      292.23      1.57 o
   4   3   1      208.93      208.31      2.92 o
   5   3   1       54.04       49.49      0.77 o
   6   3   1       53.42       51.67      0.86 o
   7   3   1       24.91       25.12      1.21 o
   8   3   1       80.02       82.96      2.12 o
   9   3   1        0.36       -0.01      1.91 o
  -9   4   1        3.23        5.62      1.59 o
  -8   4   1        1.86        2.36      1.44 o
  -7   4   1        4.94        4.24      0.60 o
  -6   4   1       17.35       17.29      0.48 o
  -5   4   1       25.03       25.44      0.59 o
  -4   4   1     1263.76     1252.62      4.59 o
  -3   4   1      485.73      487.97      2.20 o
  -2   4   1      787.97      773.50      2.14 o
  -1   4   1      820.04      715.40      1.83 o
   0   4   1      178.93      186.78      1.08 o
   1   4   1       57.23       64.14      1.11 o
   2   4   1     3019.64     3174.22      7.80 o
   3   4   1      275.63      305.43      2.17 o
   4   4   1        5.29        7.75      0.40 o
   5   4   1       42.99       42.45      0.82 o
   6   4   1        2.99        2.83      0.58 o
   7   4   1       15.73       15.94      0.90 o
   8   4   1       68.96       64.20      2.17 o
  -9   5   1       13.14       13.80      1.55 o
  -8   5   1        5.09        4.46      1.28 o
  -7   5   1        7.57        6.00      0.29 o
  -6   5   1        1.71        1.26      0.46 o
  -5   5   1       60.53       56.20      0.61 o
  -4   5   1      365.03      387.38      1.91 o
  -3   5   1      625.38      650.73      2.93 o
  -2   5   1        2.70        2.44      0.30 o
  -1   5   1      552.50      569.13      2.00 o
   0   5   1      161.21      140.57      1.01 o
   1   5   1     1638.74     1694.75      4.56 o
   2   5   1       38.63       32.16      0.68 o
   3   5   1      171.42      154.09      0.95 o
   4   5   1        9.93       12.01      0.48 o
   5   5   1       45.74       47.89      0.78 o
   6   5   1       46.91       45.97      0.94 o
   7   5   1       77.80       76.71      1.42 o
   8   5   1       58.91       60.00      2.08 o
  -8   6   1       17.76       21.23      1.57 o
  -7   6   1       15.97       15.11      0.61 o
  -6   6   1       72.61       74.65      0.90 o
  -5   6   1        4.86        5.59      0.42 o
  -4   6   1       66.97       68.36      0.69 o
  -3   6   1       16.89       15.06      0.40 o
  -2   6   1      104.02      118.11      0.74 o
  -1   6   1     5204.83     5555.09     13.67 o
   0   6   1      271.14      285.74      1.42 o
   1   6   1      233.81      236.60      1.38 o
   2   6   1      186.42      175.00      1.46 o
   3   6   1      329.82      369.38      2.59 o
   4   6   1       92.55       90.64      0.86 o
   5   6   1      157.18      164.74      1.25 o
   6   6   1        2.31        2.79      0.47 o
   7   6   1      127.78      140.47      2.04 o
   8   6   1        4.38        4.20      1.45 o
  -8   7   1       90.94       99.86      2.06 o
  -7   7   1       39.38       38.69      1.07 o
  -6   7   1       70.54       70.60      0.87 o
  -5   7   1       17.12       18.77      0.52 o
  -4   7   1       65.84       63.12      0.70 o
  -3   7   1        0.04        0.20      0.33 o
  -2   7   1       18.73       16.71      0.39 o
  -1   7   1      258.26      271.08      1.70 o
   0   7   1      311.66      354.03      1.69 o
   1   7   1       96.20       99.43      0.84 o
   2   7   1       17.27       17.98      0.54 o
   3   7   1      189.16      194.73      1.64 o
   4   7   1      129.91      133.91      1.12 o
   5   7   1       98.87      101.24      1.06 o
   6   7   1      359.08      360.40      1.97 o
   7   7   1        7.12        6.49      0.99 o
   8   7   1       68.26       73.16      2.13 o
  -8   8   1       15.57       16.53      1.42 o
  -7   8   1       21.85       20.78      0.99 o
  -6   8   1      177.45      177.07      1.44 o
  -5   8   1       95.41      100.56      0.93 o
  -4   8   1       49.63       49.81      0.75 o
  -3   8   1       85.03       76.27      1.05 o
  -2   8   1      539.26      604.99      2.83 o
  -1   8   1       50.44       71.51      1.34 o
   0   8   1      931.94     1052.55      2.81 o
   1   8   1      180.19      146.39      2.39 o
   2   8   1       20.73       18.89      0.45 o
   3   8   1       18.23       15.25      0.59 o
   4   8   1      800.71      765.26      6.91 o
   5   8   1       58.86       56.75      0.94 o
   6   8   1       76.99       77.19      1.12 o
   7   8   1        3.36        3.39      0.99 o
   8   8   1       13.93       11.67      1.51 o
  -8   9   1       21.29       20.24      1.46 o
  -7   9   1        5.88        5.56      0.91 o
  -6   9   1       97.38      104.04      1.53 o
  -5   9   1        8.89        9.16      0.53 o
  -4   9   1        7.06        6.64      0.42 o
  -3   9   1       29.99       31.86      0.69 o
  -2   9   1       33.03       31.88      0.61 o
  -1   9   1        1.03        0.25      0.28 o
   0   9   1       58.36       65.36      1.04 o
   1   9   1        7.95        8.52      0.49 o
   2   9   1       42.85       42.32      0.74 o
   3   9   1      185.52      180.01      1.45 o
   4   9   1       79.90       83.02      1.21 o
   5   9   1       74.61       73.18      0.94 o
   6   9   1      107.06      104.11      1.51 o
   7   9   1        3.81        4.98      0.96 o
  -7  10   1       30.34       28.81      1.30 o
  -6  10   1      410.70      425.62      2.96 o
  -5  10   1       61.79       60.32      1.09 o
  -4  10   1      107.01      113.90      1.40 o
  -3  10   1       12.29       12.94      0.78 o
  -2  10   1      142.72      143.03      1.63 o
  -1  10   1       73.96       82.42      0.99 o
   0  10   1      318.31      313.58      1.83 o
   1  10   1        8.39       10.77      0.53 o
   2  10   1       12.13       15.47      0.61 o
   3  10   1       17.46       19.87      0.83 o
   4  10   1     1020.90      990.01      5.09 o
   5  10   1      125.85      124.23      1.62 o
   6  10   1        3.42        2.75      0.90 o
   7  10   1       10.79       11.96      1.18 o
  -7  11   1        6.50        6.33      1.22 o
  -6  11   1       10.98       11.15      1.04 o
  -5  11   1        0.23        0.15      0.68 o
  -4  11   1      474.96      486.79      4.13 o
  -3  11   1        1.12        2.03      0.81 o
  -2  11   1       58.31       61.25      1.57 o
  -1  11   1        0.33        0.08      0.55 o
   0  11   1       90.24       90.11      1.42 o
   1  11   1        0.00        0.08      0.92 o
   2  11   1     1154.33     1152.04      4.43 o
   3  11   1       29.57       28.97      1.00 o
   4  11   1        4.07        3.97      0.87 o
   5  11   1       11.26       10.41      0.98 o
   6  11   1       13.06       12.82      1.00 o
  -6  12   1        8.57       10.12      1.02 o
  -5  12   1       27.07       25.50      1.19 o
  -4  12   1       20.07       21.84      1.07 o
  -3  12   1      335.35      333.52      3.40 o
  -2  12   1       30.48       30.94      1.49 o
  -1  12   1      112.58       98.68      1.35 o
   0  12   1       50.96       44.70      1.05 o
   1  12   1       91.49       94.77      1.77 o
   2  12   1        5.05        4.28      0.61 o
   3  12   1       44.66       44.20      1.45 o
   4  12   1       72.14       75.30      1.56 o
   5  12   1       95.26       95.28      1.91 o
   6  12   1        1.53        1.78      1.07 o
  -6  13   1       17.03       18.16      1.39 o
  -5  13   1        1.75        1.64      1.07 o
  -4  13   1        0.01        0.71      1.01 o
  -3  13   1      228.35      231.02      3.07 o
  -2  13   1      150.18      132.82      2.15 o
  -1  13   1        3.95        2.66      1.03 o
   0  13   1       48.98       36.36      1.01 o
   1  13   1      388.61      368.98      5.20 o
   2  13   1       26.96       25.17      1.06 o
   3  13   1        2.33        3.08      0.91 o
   4  13   1        0.09        0.00      0.99 o
   5  13   1        0.03        0.60      1.06 o
  -5  14   1        0.55        0.54      1.42 o
  -4  14   1       39.82       39.06      2.30 o
  -3  14   1        0.06        0.55      1.33 o
  -2  14   1       32.05       38.95      1.82 o
  -1  14   1       56.57       61.30      1.98 o
   0  14   1       89.50       88.87      2.21 o
   1  14   1      131.06      115.87      2.44 o
   2  14   1       97.27       91.34      2.20 o
   3  14   1        0.03        0.24      1.35 o
   4  14   1       45.34       46.31      2.03 o
  -4  15   1       19.46       19.33      1.78 o
  -3  15   1       18.81       13.40      1.59 o
  -2  15   1       10.40        6.42      1.47 o
  -1  15   1        1.93        2.23      1.40 o
   0  15   1        4.34        3.90      1.44 o
   1  15   1        6.89        3.90      1.43 o
   2  15   1        2.21        2.85      1.46 o
   3  15   1        0.44       -0.01      1.50 o
  -2  16   1        4.67        5.24      1.45 o
  -1  16   1        0.03        3.97      1.48 o
   0  16   1       25.21       30.99      1.82 o
   1  16   1        3.93        4.33      1.45 o
   2  16   1       19.04       26.22      1.89 o
  -9   0   2        3.93        4.00      1.70 o
  -8   0   2        9.26       11.46      1.96 o
  -7   0   2        0.09        0.15      0.51 o
  -6   0   2       30.25       26.16      0.88 o
  -5   0   2      120.44      131.56      3.35 o
  -4   0   2       77.02       71.44      1.29 o
  -3   0   2      499.47      488.00      3.41 o
  -2   0   2    70989.13    59234.09    222.09 o
  -1   0   2      285.03      277.06      2.13 o
   0   0   2      751.94      759.79      2.55 o
   1   0   2     1770.60     1754.38     16.73 o
   2   0   2      351.21      390.95      2.63 o
   3   0   2      296.31      339.57      2.82 o
   4   0   2        0.12        2.14      0.75 o
   5   0   2      330.53      335.68      3.19 o
   6   0   2       47.56       44.11      1.75 o
   7   0   2       31.04       30.42      1.64 o
   8   0   2       92.60       99.97      3.07 o
  -9   1   2        1.04       -0.01      1.57 o
  -8   1   2       25.76       25.17      1.37 o
  -7   1   2       65.91       58.90      1.33 o
  -6   1   2       50.50       53.99      0.75 o
  -5   1   2        5.97        5.92      0.33 o
  -4   1   2        9.01        9.44      0.30 o
  -3   1   2        2.68        2.42      0.32 o
  -2   1   2    12269.79    11790.89     35.67 o
  -1   1   2     2616.34     2605.40     12.34 o
   0   1   2      801.05      785.25      1.93 o
   1   1   2        0.67        0.30      0.28 o
   2   1   2       41.32       61.16      0.79 o
   3   1   2      466.74      459.97      2.69 o
   4   1   2      228.93      265.49      1.48 o
   5   1   2       23.47       17.57      0.60 o
   6   1   2      193.19      195.55      1.64 o
   7   1   2      338.50      353.23      2.34 o
   8   1   2      151.84      148.87      2.49 o
  -9   2   2       33.13       36.00      1.98 o
  -8   2   2       19.49       19.51      1.40 o
  -7   2   2       28.90       22.39      0.61 o
  -6   2   2      183.66      194.84      1.84 o
  -5   2   2       48.71       46.44      0.53 o
  -4   2   2       54.98       50.21      0.51 o
  -3   2   2     1145.67     1145.27      3.48 o
  -2   2   2       82.90       81.31      0.50 o
  -1   2   2     6255.87     6218.29     23.86 o
   0   2   2      803.79      771.65      2.04 o
   1   2   2      423.68      414.56      1.63 o
   2   2   2      166.39      177.96      1.38 o
   3   2   2      890.58      956.87      5.12 o
   4   2   2      232.93      264.25      1.62 o
   5   2   2      297.87      301.26      2.27 o
   6   2   2      121.54      119.28      1.65 o
   7   2   2        5.45        4.31      0.84 o
   8   2   2        0.01       -0.01      1.22 o
  -9   3   2        0.01        0.65      1.58 o
  -8   3   2       21.87       23.42      1.73 o
  -7   3   2        8.99        9.76      0.54 o
  -6   3   2        0.23        0.47      0.28 o
  -5   3   2        1.49        1.88      0.33 o
  -4   3   2      126.08      137.65      0.77 o
  -3   3   2       38.59       48.33      0.46 o
  -2   3   2      254.59      230.80      1.04 o
  -1   3   2      475.18      452.65      1.65 o
   0   3   2       17.76       24.28      0.45 o
   1   3   2      188.11      179.25      1.10 o
   2   3   2      587.79      593.18      1.85 o
   3   3   2     2982.67     3215.75      9.72 o
   4   3   2       66.43       61.12      0.90 o
   5   3   2       35.92       35.39      0.70 o
   6   3   2      155.62      159.77      1.52 o
   7   3   2      256.58      256.85      2.80 o
   8   3   2       57.47       64.90      2.19 o
  -9   4   2        3.85        2.69      1.66 o
  -8   4   2        0.66        0.74      1.17 o
  -7   4   2       94.22       81.48      1.29 o
  -6   4   2        2.28        1.23      0.40 o
  -5   4   2      321.89      348.48      1.95 o
  -4   4   2        0.76        1.71      0.35 o
  -3   4   2      205.44      207.26      1.14 o
  -2   4   2     1563.75     1539.73      3.46 o
  -1   4   2      289.03      334.82      1.12 o
   0   4   2     1521.02     1523.85      4.11 o
   1   4   2        6.51        4.41      0.36 o
   2   4   2      946.29      987.27      3.08 o
   3   4   2     1456.37     1543.73      6.14 o
   4   4   2       59.26       65.19      0.63 o
   5   4   2      144.30      145.68      1.83 o
   6   4   2       78.84       82.05      1.09 o
   7   4   2       53.44       50.21      1.48 o
   8   4   2       71.76       74.06      2.86 o
  -9   5   2        6.80        7.16      1.65 o
  -8   5   2       11.05       10.81      1.29 o
  -7   5   2        8.29        8.72      0.49 o
  -6   5   2        6.31        6.73      0.48 o
  -5   5   2      273.34      253.59      2.10 o
  -4   5   2      233.75      244.03      1.10 o
  -3   5   2       54.79       53.37      0.57 o
  -2   5   2       49.92       47.70      0.54 o
  -1   5   2        1.01        2.10      0.33 o
   0   5   2      386.71      379.88      1.50 o
   1   5   2     3627.31     3847.57      7.47 o
   2   5   2        0.34        1.54      0.40 o
   3   5   2       10.57       16.44      0.48 o
   4   5   2       73.32       68.37      0.84 o
   5   5   2      203.16      193.51      1.64 o
   6   5   2        1.01        0.80      0.61 o
   7   5   2       22.54       21.71      1.19 o
   8   5   2        4.25        5.83      1.39 o
  -8   6   2        1.50        1.72      0.94 o
  -7   6   2        0.37        0.83      0.55 o
  -6   6   2       23.81       19.66      0.58 o
  -5   6   2       89.12       90.93      0.78 o
  -4   6   2        8.40        9.01      0.43 o
  -3   6   2       67.77       65.74      0.64 o
  -2   6   2      906.51      887.49      4.23 o
  -1   6   2     1029.85     1051.11      2.99 o
   0   6   2       12.24       14.77      0.46 o
   1   6   2       11.10       10.64      0.39 o
   2   6   2       31.33       37.14      0.65 o
   3   6   2      242.28      246.15      2.18 o
   4   6   2        3.18        3.38      0.53 o
   5   6   2        1.76        2.08      0.57 o
   6   6   2      113.86      106.90      1.57 o
   7   6   2       89.26       84.10      1.86 o
   8   6   2       20.43       18.71      1.66 o
  -8   7   2       55.37       60.32      1.55 o
  -7   7   2       15.10       16.55      0.81 o
  -6   7   2        4.33        4.52      0.47 o
  -5   7   2        1.99        1.98      0.43 o
  -4   7   2      113.10      115.30      0.95 o
  -3   7   2      197.65      206.88      1.10 o
  -2   7   2       10.81       14.19      0.45 o
  -1   7   2       22.45       28.87      0.50 o
   0   7   2        6.75        4.00      0.41 o
   1   7   2      183.90      202.93      1.82 o
   2   7   2      327.87      358.12      2.42 o
   3   7   2        0.38        0.79      0.40 o
   4   7   2      701.71      668.78      3.05 o
   5   7   2      159.63      162.53      1.53 o
   6   7   2        4.42        2.90      0.66 o
   7   7   2       62.97       63.43      2.09 o
   8   7   2        0.62        1.94      1.32 o
  -8   8   2       24.05       24.81      1.22 o
  -7   8   2       32.64       36.12      1.04 o
  -6   8   2      170.08      176.59      1.87 o
  -5   8   2      138.33      143.17      1.30 o
  -4   8   2        3.03        3.66      0.44 o
  -3   8   2      155.17      154.90      1.01 o
  -2   8   2       74.36       75.20      0.72 o
  -1   8   2      563.69      551.05      4.88 o
   0   8   2      288.09      257.47      1.39 o
   1   8   2      155.27      161.17      1.02 o
   2   8   2      385.03      404.26      1.80 o
   3   8   2      239.16      227.55      3.23 o
   4   8   2        0.20        1.06      0.52 o
   5   8   2      304.76      293.44      2.95 o
   6   8   2       54.39       60.57      1.28 o
   7   8   2       81.76       76.78      1.68 o
  -8   9   2        7.06        5.93      1.18 o
  -7   9   2       40.29       36.78      1.21 o
  -6   9   2        1.67        2.58      0.72 o
  -5   9   2       90.29       89.18      1.11 o
  -4   9   2        6.77        6.95      0.52 o
  -3   9   2      260.39      265.44      1.44 o
  -2   9   2       61.42       60.51      0.70 o
  -1   9   2      722.91      723.79      2.95 o
   0   9   2       10.29       10.93      0.38 o
   1   9   2       63.21       66.75      0.65 o
   2   9   2       84.45       78.48      1.00 o
   3   9   2      348.80      353.51      2.28 o
   4   9   2      202.68      191.88      2.21 o
   5   9   2       18.59       19.06      0.77 o
   6   9   2       33.51       36.37      1.17 o
   7   9   2       27.27       25.11      1.27 o
  -7  10   2       84.21       91.07      1.77 o
  -6  10   2        8.59        9.26      0.77 o
  -5  10   2      156.87      160.98      1.92 o
  -4  10   2        2.53        2.48      0.53 o
  -3  10   2       58.02       58.26      0.88 o
  -2  10   2       30.54       30.78      0.63 o
  -1  10   2        1.98        2.44      0.47 o
   0  10   2        6.90        7.03      0.47 o
   1  10   2      905.16      822.41      8.84 o
   2  10   2        0.30        0.11      0.34 o
   3  10   2       55.01       57.71      1.15 o
   4  10   2       80.10       86.92      1.39 o
   5  10   2       54.12       57.61      1.29 o
   6  10   2       50.89       45.55      1.29 o
   7  10   2       15.00       14.81      1.13 o
  -7  11   2        5.94        7.14      1.17 o
  -6  11   2       32.34       31.00      1.23 o
  -5  11   2      188.43      197.48      1.85 o
  -4  11   2      131.52      132.84      1.68 o
  -3  11   2      137.88      125.63      4.07 o
  -2  11   2        0.10        0.00      0.53 o
  -1  11   2        1.29        2.70      0.44 o
   0  11   2       32.83       31.44      0.65 o
   1  11   2      359.77      367.76      3.44 o
   2  11   2       60.52       59.35      0.84 o
   3  11   2       25.85       26.09      0.97 o
   4  11   2       41.32       43.07      1.64 o
   5  11   2       83.38       83.54      1.48 o
   6  11   2       12.15        9.54      1.05 o
  -6  12   2       49.56       45.70      1.36 o
  -5  12   2       27.43       25.70      1.16 o
  -4  12   2        0.76        2.52      1.02 o
  -3  12   2       27.02       26.15      1.16 o
  -2  12   2       47.14       47.77      1.19 o
  -1  12   2      461.18      447.09      2.94 o
   0  12   2       13.89       13.67      0.68 o
   1  12   2      256.45      256.99      2.99 o
   2  12   2     1149.75     1072.87      9.71 o
   3  12   2       79.23       72.51      1.37 o
   4  12   2       79.07       84.88      1.57 o
   5  12   2       38.60       38.00      1.28 o
   6  12   2        6.39        6.78      1.28 o
  -5  13   2       58.58       52.42      1.99 o
  -4  13   2       24.56       28.40      1.56 o
  -3  13   2      252.96      253.37      3.19 o
  -2  13   2        0.03       -0.01      1.08 o
  -1  13   2       86.19       92.97      1.90 o
   0  13   2      104.83       86.70      1.29 o
   1  13   2       16.21       13.81      1.02 o
   2  13   2        1.05        0.00      0.77 o
   3  13   2       25.72       21.93      1.25 o
   4  13   2        2.53        3.64      1.05 o
   5  13   2       58.40       70.20      1.89 o
  -5  14   2        6.28        7.88      1.54 o
  -4  14   2       62.40       58.22      1.99 o
  -3  14   2        5.95        5.77      1.37 o
  -2  14   2       17.86       15.42      1.51 o
  -1  14   2        0.67        0.96      1.32 o
   0  14   2      153.57      140.72      2.62 o
   1  14   2        0.25       -0.01      1.33 o
   2  14   2        6.61        5.45      1.46 o
   3  14   2       21.69       28.27      1.78 o
   4  14   2        2.78        2.42      1.34 o
  -4  15   2       42.34       43.49      1.89 o
  -3  15   2       42.14       46.96      1.96 o
  -2  15   2       15.62       14.64      1.54 o
  -1  15   2      116.46      110.73      2.46 o
   0  15   2        2.62        2.43      1.43 o
   1  15   2       84.83       87.24      2.30 o
   2  15   2       26.47       21.83      1.79 o
   3  15   2        4.57        6.28      1.53 o
  -2  16   2       37.09       37.53      1.98 o
  -1  16   2        2.57        4.77      1.47 o
   0  16   2       30.53       30.61      1.81 o
   1  16   2        0.14        0.44      1.48 o
  -9   1   3        0.41        1.90      1.33 o
  -8   1   3        1.37        0.28      1.10 o
  -7   1   3        0.07        0.62      0.61 o
  -6   1   3        2.27        1.03      0.48 o
  -5   1   3       27.14       26.00      0.50 o
  -4   1   3       63.26       56.69      1.03 o
  -3   1   3        9.38       10.55      0.32 o
  -2   1   3      833.88      823.82      3.25 o
  -1   1   3     4793.38     4757.71     16.29 o
   0   1   3      841.89      873.65      2.22 o
   1   1   3     2070.79     2074.63      7.36 o
   2   1   3      521.73      548.87      2.21 o
   3   1   3      291.49      268.11      1.57 o
   4   1   3      402.32      355.04      5.65 o
   5   1   3      180.54      164.92      3.78 o
   6   1   3       39.02       39.26      1.37 o
   7   1   3       26.48       26.59      1.35 o
   8   1   3        7.30        6.30      1.32 o
  -9   2   3        2.33        5.84      1.54 o
  -8   2   3        6.47        6.97      1.39 o
  -7   2   3      196.79      193.57      2.59 o
  -6   2   3        0.06        0.47      0.43 o
  -5   2   3      224.66      226.36      1.63 o
  -4   2   3       70.00       66.44      0.74 o
  -3   2   3      138.58      134.75      0.65 o
  -2   2   3      425.21      429.22      2.07 o
  -1   2   3      912.24      979.67      3.26 o
   0   2   3      429.60      447.05      1.65 o
   1   2   3      747.38      851.23      2.62 o
   2   2   3     1047.24     1142.81      7.81 o
   3   2   3       95.76       83.91      1.00 o
   4   2   3       59.70       60.60      0.84 o
   5   2   3      809.75      792.14      2.84 o
   6   2   3       89.82       98.96      1.24 o
   7   2   3      191.15      192.24      2.32 o
   8   2   3        3.05        5.19      1.39 o
  -9   3   3       12.53       11.18      1.63 o
  -8   3   3        2.85        1.81      1.02 o
  -7   3   3       28.38       26.70      0.85 o
  -6   3   3        5.30        3.96      0.49 o
  -5   3   3        6.36        5.62      0.33 o
  -4   3   3       55.13       53.77      1.14 o
  -3   3   3      102.49       95.45      0.57 o
  -2   3   3        2.32        2.22      0.31 o
  -1   3   3     1165.38     1170.71      2.77 o
   0   3   3      507.56      541.52      1.95 o
   1   3   3     1768.44     1862.17      7.51 o
   2   3   3       60.81       72.21      0.85 o
   3   3   3        5.70        7.77      0.54 o
   4   3   3       97.46      102.77      1.05 o
   5   3   3      115.32      109.43      1.65 o
   6   3   3       49.87       44.18      0.99 o
   7   3   3        4.57        4.56      1.05 o
   8   3   3        1.98        2.50      1.32 o
  -9   4   3        0.03       -0.01      1.56 o
  -8   4   3        2.68        1.96      0.85 o
  -7   4   3        7.43        7.47      0.60 o
  -6   4   3       84.48       75.59      1.32 o
  -5   4   3      146.04      145.68      2.04 o
  -4   4   3       86.87       83.12      0.63 o
  -3   4   3        1.15        1.90      0.31 o
  -2   4   3        9.80        9.76      0.35 o
  -1   4   3        9.90        9.37      0.39 o
   0   4   3      443.78      486.78      1.60 o
   1   4   3      259.83      278.30      1.41 o
   2   4   3       36.59       46.85      0.85 o
   3   4   3        0.50        0.82      0.41 o
   4   4   3        0.18        0.62      0.37 o
   5   4   3       68.62       65.95      1.18 o
   6   4   3      475.18      455.02      2.80 o
   7   4   3       58.40       65.79      1.84 o
   8   4   3        0.04       -0.01      1.79 o
  -9   5   3        3.59        4.45      1.59 o
  -8   5   3        7.59        7.39      1.19 o
  -7   5   3        7.90        5.28      0.66 o
  -6   5   3      195.46      202.39      3.26 o
  -5   5   3       13.00       13.95      0.43 o
  -4   5   3        4.21        2.88      0.36 o
  -3   5   3      693.86      718.96      2.58 o
  -2   5   3        2.36        1.60      0.35 o
  -1   5   3      733.96      758.56      2.91 o
   0   5   3      351.67      329.57      1.48 o
   1   5   3       74.01       95.57      0.91 o
   2   5   3       40.37       49.80      0.64 o
   3   5   3       10.30        7.94      0.36 o
   4   5   3        1.71        0.84      0.34 o
   5   5   3      116.27      106.80      1.84 o
   6   5   3       31.32       24.76      1.27 o
   7   5   3       20.86       17.26      1.47 o
   8   5   3       17.67       18.92      2.06 o
  -8   6   3       11.69       12.26      1.01 o
  -7   6   3        0.33        0.98      0.67 o
  -6   6   3        5.93        6.91      0.57 o
  -5   6   3        0.16        0.17      0.46 o
  -4   6   3       94.76       99.83      0.84 o
  -3   6   3      479.03      495.75      2.98 o
  -2   6   3       90.40      100.96      0.84 o
  -1   6   3       78.07       74.19      0.71 o
   0   6   3       13.07       13.00      0.47 o
   1   6   3     1032.34     1092.09      3.15 o
   2   6   3       76.18       73.28      1.12 o
   3   6   3      813.88      863.30      3.06 o
   4   6   3      213.94      204.62      1.58 o
   5   6   3      221.24      234.39      2.58 o
   6   6   3      134.40      134.73      2.18 o
   7   6   3        2.40        1.25      1.30 o
  -8   7   3       10.85       10.01      1.12 o
  -7   7   3        2.95        3.70      0.74 o
  -6   7   3       14.69       14.12      0.57 o
  -5   7   3        2.21        2.00      0.49 o
  -4   7   3        8.06        9.66      0.51 o
  -3   7   3      413.75      440.66      2.08 o
  -2   7   3      789.81      831.11      2.65 o
  -1   7   3      189.81      177.29      1.15 o
   0   7   3       16.57       17.78      0.56 o
   1   7   3       44.22       42.32      0.71 o
   2   7   3       22.89       27.12      0.59 o
   3   7   3       40.10       38.16      0.79 o
   4   7   3      338.13      332.55      2.20 o
   5   7   3        2.82        1.23      0.60 o
   6   7   3      170.06      157.82      2.49 o
   7   7   3       13.71       11.69      1.91 o
  -8   8   3        6.39        5.57      1.27 o
  -7   8   3       25.70       27.28      1.00 o
  -6   8   3       30.73       30.52      0.90 o
  -5   8   3       36.43       34.99      0.76 o
  -4   8   3      150.72      157.79      1.22 o
  -3   8   3        0.39        0.94      0.50 o
  -2   8   3      298.53      316.80      1.41 o
  -1   8   3       51.22       46.21      0.61 o
   0   8   3        8.07        8.36      0.48 o
   1   8   3       50.60       56.33      0.79 o
   2   8   3      572.36      554.60      3.62 o
   3   8   3      104.34       97.42      1.23 o
   4   8   3      185.07      181.97      1.52 o
   5   8   3       23.47       21.21      0.85 o
   6   8   3        2.48        1.85      1.04 o
   7   8   3       21.63       20.08      1.55 o
  -7   9   3       12.04       10.82      0.93 o
  -6   9   3       15.70       18.13      0.86 o
  -5   9   3       36.10       35.77      0.88 o
  -4   9   3       18.14       19.59      0.72 o
  -3   9   3        0.04        0.03      0.52 o
  -2   9   3       57.79       64.35      0.79 o
  -1   9   3       14.21       11.85      0.47 o
   0   9   3        2.58        2.50      0.43 o
   1   9   3      187.05      183.45      1.46 o
   2   9   3     1243.05     1175.22      7.64 o
   3   9   3      343.88      335.23      2.98 o
   4   9   3      148.11      124.07      1.33 o
   5   9   3       12.42       10.68      0.96 o
   6   9   3       15.59       13.49      1.19 o
   7   9   3       12.97       16.91      1.55 o
  -7  10   3       14.97       12.98      1.17 o
  -6  10   3      106.53      120.17      1.47 o
  -5  10   3        0.08        0.00      0.66 o
  -4  10   3       40.48       40.60      0.95 o
  -3  10   3      114.71      126.90      1.31 o
  -2  10   3      276.09      275.33      1.52 o
  -1  10   3        0.36        0.00      0.41 o
   0  10   3      276.46      281.41      1.94 o
   1  10   3       42.10       33.99      0.91 o
   2  10   3      557.48      517.98      4.21 o
   3  10   3       81.53       81.96      1.42 o
   4  10   3      136.14      130.60      1.76 o
   5  10   3        8.02        6.50      0.93 o
   6  10   3        0.59        1.04      1.08 o
  -7  11   3       13.78       11.88      1.18 o
  -6  11   3       51.80       58.17      1.39 o
  -5  11   3       12.82       12.67      0.92 o
  -4  11   3       17.38       16.12      0.80 o
  -3  11   3        9.39        9.98      0.71 o
  -2  11   3       29.21       29.67      0.72 o
  -1  11   3        0.11        0.00      0.42 o
   0  11   3      666.09      680.92      2.95 o
   1  11   3       85.68       81.70      1.27 o
   2  11   3       47.42       50.31      1.38 o
   3  11   3      200.92      185.59      1.99 o
   4  11   3        0.12        0.66      0.88 o
   5  11   3       51.22       47.74      1.34 o
   6  11   3        0.53        1.60      1.12 o
  -6  12   3       19.60       18.77      1.23 o
  -5  12   3      214.85      224.88      2.76 o
  -4  12   3        0.02        0.00      0.83 o
  -3  12   3       20.63       21.08      0.92 o
  -2  12   3       28.31       25.05      0.70 o
  -1  12   3        1.84        1.82      0.59 o
   0  12   3      188.27      177.13      1.92 o
   1  12   3       14.02        9.97      1.45 o
   2  12   3       77.55       73.24      1.32 o
   3  12   3       88.02       87.99      1.51 o
   4  12   3        0.43        0.00      0.85 o
   5  12   3        8.76        6.95      1.07 o
  -5  13   3        6.75        7.44      1.48 o
  -4  13   3       92.29       95.05      3.14 o
  -3  13   3       16.65       13.79      1.42 o
  -2  13   3        2.08        0.44      1.03 o
  -1  13   3       80.66       81.84      1.89 o
   0  13   3       58.07       52.77      1.26 o
   1  13   3       29.29       33.14      1.29 o
   2  13   3       69.49       78.39      1.83 o
   3  13   3        2.25        1.33      0.96 o
   4  13   3       52.37       50.55      1.55 o
  -4  14   3        1.44        0.46      1.32 o
  -3  14   3       36.80       39.15      1.74 o
  -2  14   3       80.23       78.56      2.29 o
  -1  14   3      207.01      182.23      2.93 o
   0  14   3       40.68       41.72      2.05 o
   1  14   3        0.52        0.93      1.39 o
   2  14   3       33.80       37.88      1.99 o
   3  14   3       77.58       79.97      2.46 o
  -3  15   3        1.35        0.96      1.41 o
  -2  15   3        7.48        6.58      1.38 o
  -1  15   3        4.08        5.75      1.43 o
   0  15   3        1.09        3.28      1.44 o
   1  15   3        0.89        0.31      1.53 o
   2  15   3        4.01        6.29      1.64 o
  -1  16   3        0.53        1.49      1.42 o
   0  16   3        2.73        7.69      1.76 o
  -9   0   4        2.93        3.24      1.92 o
  -8   0   4       26.91       33.01      2.28 o
  -7   0   4       23.38       22.98      0.93 o
  -6   0   4       13.73       15.18      0.83 o
  -5   0   4      106.36       98.70      1.70 o
  -4   0   4     3625.73     3415.88     69.57 o
  -3   0   4      203.30      196.87      3.46 o
  -2   0   4      969.01      957.43      6.03 o
  -1   0   4      747.49      806.15      6.16 o
   0   0   4      242.35      264.15      1.86 o
   1   0   4      735.17      754.51      4.06 o
   2   0   4        0.44        0.68      0.84 o
   3   0   4      762.23      713.40      4.27 o
   4   0   4       78.32       84.51      1.50 o
   5   0   4      873.53      912.78      5.07 o
   6   0   4        5.49        4.68      1.17 o
   7   0   4        2.28        2.84      1.38 o
   8   0   4       15.61       13.46      2.09 o
  -9   1   4       14.86       11.78      1.48 o
  -8   1   4       16.39       16.24      1.31 o
  -7   1   4        2.20        2.26      0.40 o
  -6   1   4        0.00        0.00      0.46 o
  -5   1   4        0.07        0.37      0.43 o
  -4   1   4     4303.11     4214.58     32.62 o
  -3   1   4     2417.61     2350.92     18.23 o
  -2   1   4       13.35       13.88      0.50 o
  -1   1   4      284.16      259.28      1.80 o
   0   1   4        4.51        2.68      0.40 o
   1   1   4      142.54      131.09      1.09 o
   2   1   4      687.73      799.29      3.60 o
   3   1   4      140.25      148.94      1.35 o
   4   1   4       74.07       75.33      1.22 o
   5   1   4      239.36      229.05      1.84 o
   6   1   4      735.36      710.86      6.33 o
   7   1   4       23.16       18.24      1.33 o
   8   1   4        2.13        3.24      1.43 o
  -9   2   4        0.29        0.51      1.36 o
  -8   2   4       15.14       13.58      1.37 o
  -7   2   4        3.92        2.44      0.40 o
  -6   2   4       17.92       17.43      0.59 o
  -5   2   4      163.26      159.47      1.36 o
  -4   2   4       83.37       87.80      2.81 o
  -3   2   4      525.89      534.17      3.66 o
  -2   2   4       43.41       45.88      0.56 o
  -1   2   4       40.34       41.50      0.61 o
   0   2   4       14.85       14.65      0.53 o
   1   2   4        2.49        6.49      0.89 o
   2   2   4      319.20      333.68      2.17 o
   3   2   4      268.75      262.70      2.09 o
   4   2   4      419.58      426.51      2.59 o
   5   2   4      135.05      129.51      1.47 o
   6   2   4       10.88        9.39      0.94 o
   7   2   4       43.19       45.77      1.64 o
   8   2   4       29.44       33.71      1.74 o
  -9   3   4        5.24        5.60      1.41 o
  -8   3   4       12.58       12.58      1.49 o
  -7   3   4        6.35        6.92      0.52 o
  -6   3   4       11.78        9.68      0.42 o
  -5   3   4       60.07       61.94      0.81 o
  -4   3   4      162.03      148.03      1.05 o
  -3   3   4      509.95      508.49      3.84 o
  -2   3   4       59.52       46.88      0.60 o
  -1   3   4      211.34      197.25      1.48 o
   0   3   4       50.60       55.64      0.66 o
   1   3   4     4868.23     5030.48     18.18 o
   2   3   4       25.18       33.92      0.66 o
   3   3   4       23.97       18.41      0.71 o
   4   3   4      115.75      123.73      1.55 o
   5   3   4      343.25      318.58      2.17 o
   6   3   4      243.95      223.07      2.40 o
   7   3   4       19.60       17.56      1.31 o
  -9   4   4        3.24        1.64      1.54 o
  -8   4   4        3.06        1.67      1.39 o
  -7   4   4       91.89       88.78      1.80 o
  -6   4   4        6.69        6.55      0.38 o
  -5   4   4       50.09       43.68      1.66 o
  -4   4   4       73.52       69.94      0.62 o
  -3   4   4       35.15       38.74      0.52 o
  -2   4   4      491.60      471.06      1.79 o
  -1   4   4       75.95       68.01      0.83 o
   0   4   4      866.83      918.59      3.87 o
   1   4   4      101.66      112.32      1.10 o
   2   4   4      119.51      117.53      1.16 o
   3   4   4      259.28      262.48      1.74 o
   4   4   4      138.83      150.89      1.63 o
   5   4   4      232.01      210.53      2.21 o
   6   4   4       72.12       65.55      1.29 o
   7   4   4        1.49        2.56      1.66 o
  -8   5   4        0.11        0.11      1.12 o
  -7   5   4        1.22        1.25      0.63 o
  -6   5   4       33.90       33.64      0.72 o
  -5   5   4        6.39        6.96      0.38 o
  -4   5   4        6.96        7.83      0.40 o
  -3   5   4       15.99       16.16      0.48 o
  -2   5   4       14.43       13.80      0.39 o
  -1   5   4     1241.66     1306.54      4.59 o
   0   5   4       41.14       36.85      0.66 o
   1   5   4       51.05       58.41      0.78 o
   2   5   4       61.41       47.76      0.69 o
   3   5   4      511.82      472.89      2.20 o
   4   5   4       26.22       27.23      0.80 o
   5   5   4        0.01        0.20      0.78 o
   6   5   4       11.98       10.53      1.23 o
   7   5   4       56.10       53.11      2.50 o
  -8   6   4       10.11        9.04      1.09 o
  -7   6   4       38.67       37.95      0.98 o
  -6   6   4        1.28        0.91      0.43 o
  -5   6   4        1.22        1.65      0.44 o
  -4   6   4      249.89      238.84      1.42 o
  -3   6   4      200.90      202.84      1.39 o
  -2   6   4       54.19       53.20      0.62 o
  -1   6   4       62.01       58.48      0.78 o
   0   6   4        2.58        3.29      0.47 o
   1   6   4      112.20      124.09      0.98 o
   2   6   4       47.95       42.79      0.71 o
   3   6   4        5.68        5.61      0.45 o
   4   6   4      228.74      218.52      2.03 o
   5   6   4       64.22       57.66      1.38 o
   6   6   4       40.32       39.66      1.74 o
   7   6   4       13.41        7.49      1.77 o
  -8   7   4        1.99        2.78      1.10 o
  -7   7   4        0.00        0.40      0.72 o
  -6   7   4       13.10       11.22      0.63 o
  -5   7   4       19.37       18.95      0.64 o
  -4   7   4        1.54        2.42      0.57 o
  -3   7   4       81.99       88.31      0.93 o
  -2   7   4       22.41       19.57      0.50 o
  -1   7   4      232.82      244.41      1.49 o
   0   7   4      412.59      431.83      2.46 o
   1   7   4      155.91      154.36      1.29 o
   2   7   4      609.92      571.69      3.91 o
   3   7   4      432.59      428.86      2.39 o
   4   7   4        0.36        0.00      0.68 o
   5   7   4       97.03       95.33      1.84 o
   6   7   4        1.57        0.79      1.28 o
   7   7   4       13.85       21.41      2.09 o
  -8   8   4       44.34       52.06      1.62 o
  -7   8   4       24.75       23.03      0.96 o
  -6   8   4        3.32        2.85      0.67 o
  -5   8   4       76.01       74.83      1.08 o
  -4   8   4        0.82        1.72      0.52 o
  -3   8   4      201.37      215.33      1.46 o
  -2   8   4        0.02        0.02      0.43 o
  -1   8   4        9.06       10.49      0.53 o
   0   8   4       50.98       57.17      0.97 o
   1   8   4      227.09      234.24      1.84 o
   2   8   4      179.35      174.27      1.76 o
   3   8   4      339.09      325.58      2.25 o
   4   8   4      292.84      325.79      2.52 o
   5   8   4      403.87      373.05      3.01 o
   6   8   4        0.17        0.18      1.24 o
  -7   9   4       12.16       10.92      1.00 o
  -6   9   4        0.76        0.99      0.71 o
  -5   9   4       14.92       15.99      0.79 o
  -4   9   4        3.74        3.84      0.62 o
  -3   9   4       62.31       61.35      0.94 o
  -2   9   4        6.30        5.61      0.50 o
  -1   9   4       30.13       31.96      0.69 o
   0   9   4      153.08      150.61      1.42 o
   1   9   4      182.33      189.72      1.92 o
   2   9   4       73.66       68.06      1.37 o
   3   9   4       25.60       28.03      0.87 o
   4   9   4       87.24       81.28      1.26 o
   5   9   4        0.37        1.23      0.90 o
   6   9   4        3.86        4.07      1.11 o
  -7  10   4        3.24        3.29      1.10 o
  -6  10   4       10.88       10.34      0.89 o
  -5  10   4        4.28        5.31      0.87 o
  -4  10   4       28.10       30.33      0.88 o
  -3  10   4       18.52       20.01      0.74 o
  -2  10   4       20.65       19.93      0.65 o
  -1  10   4      200.31      199.38      1.58 o
   0  10   4        3.19        1.63      0.61 o
   1  10   4       56.29       52.62      1.21 o
   2  10   4      326.44      332.32      4.12 o
   3  10   4        2.36        3.18      0.77 o
   4  10   4       50.07       41.80      1.29 o
   5  10   4       20.86       17.68      1.10 o
   6  10   4       16.88       24.02      1.40 o
  -6  11   4       57.08       56.65      1.71 o
  -5  11   4       26.32       26.34      1.12 o
  -4  11   4        8.55        7.93      0.87 o
  -3  11   4        7.43        7.79      0.75 o
  -2  11   4       12.57       13.16      0.70 o
  -1  11   4      483.60      500.70      2.24 o
   0  11   4       67.77       62.02      1.03 o
   1  11   4       32.77       32.84      1.16 o
   2  11   4       20.03       18.34      0.83 o
   3  11   4      286.30      281.91      2.64 o
   4  11   4       10.57       10.26      1.03 o
   5  11   4       79.84       84.28      1.67 o
  -6  12   4       11.05       15.62      1.63 o
  -5  12   4        1.28        2.97      1.09 o
  -4  12   4       31.63       32.23      1.29 o
  -3  12   4      241.32      248.90      2.27 o
  -2  12   4       18.26       17.43      0.90 o
  -1  12   4       23.58       25.85      0.93 o
   0  12   4      878.33      881.48      4.19 o
   1  12   4       62.96       54.12      1.10 o
   2  12   4      159.59      169.28      2.03 o
   3  12   4       21.53       22.57      1.09 o
   4  12   4        6.07        5.95      1.11 o
  -5  13   4       88.44       97.91      2.04 o
  -4  13   4        0.48        0.92      1.24 o
  -3  13   4        3.72        2.90      1.11 o
  -2  13   4       86.81       84.54      1.68 o
  -1  13   4        3.97        3.75      1.09 o
   0  13   4      109.98       96.61      2.25 o
   1  13   4        4.51        2.14      1.21 o
   2  13   4        0.84        1.05      1.09 o
   3  13   4       39.53       47.98      1.64 o
   4  13   4        5.79        9.64      1.20 o
  -4  14   4        2.43        2.76      1.43 o
  -3  14   4        4.33        5.07      1.42 o
  -2  14   4       31.95       29.91      1.49 o
  -1  14   4       13.52       10.05      1.38 o
   0  14   4        0.01        0.13      1.34 o
   1  14   4       14.52       16.25      1.72 o
   2  14   4        0.28        0.42      1.48 o
   3  14   4       14.77       15.18      1.52 o
  -2  15   4       21.64       18.17      1.63 o
  -1  15   4       70.37       75.08      2.48 o
   0  15   4        0.01       -0.01      1.55 o
   1  15   4        7.61       10.53      1.72 o
  -9   1   5        1.41        2.57      1.41 o
  -8   1   5        4.32        3.69      1.27 o
  -7   1   5        9.27        8.73      0.85 o
  -6   1   5       21.64       21.10      0.83 o
  -5   1   5        0.52        0.79      0.28 o
  -4   1   5      286.56      301.87      3.12 o
  -3   1   5      977.49      951.97     23.54 o
  -2   1   5      292.61      266.02      4.17 o
  -1   1   5      449.55      442.04      2.11 o
   0   1   5      112.73      111.99      0.98 o
   1   1   5      240.74      214.60      1.40 o
   2   1   5      235.14      217.69      1.47 o
   3   1   5      462.33      462.29      3.15 o
   4   1   5        0.05        0.19      0.96 o
   5   1   5        3.07        5.72      0.87 o
   6   1   5        1.37        0.45      1.11 o
   7   1   5        2.56        2.89      1.22 o
  -9   2   5       13.46       11.78      1.63 o
  -8   2   5        0.92        0.51      1.22 o
  -7   2   5       17.55       15.46      0.66 o
  -6   2   5        1.94        1.23      0.43 o
  -5   2   5       29.13       26.54      0.60 o
  -4   2   5        0.01        0.74      0.41 o
  -3   2   5       45.49       42.56      0.83 o
  -2   2   5        2.24        1.67      0.45 o
  -1   2   5       22.80       20.41      0.59 o
   0   2   5      747.48      754.32      3.99 o
   1   2   5        3.39        4.23      0.48 o
   2   2   5      147.57      143.36      1.19 o
   3   2   5      112.93      109.69      1.20 o
   4   2   5      206.15      217.01      2.27 o
   5   2   5      432.42      422.04      2.94 o
   6   2   5       12.49       15.76      1.02 o
   7   2   5        2.18        4.89      1.27 o
  -8   3   5        5.07        3.75      1.01 o
  -7   3   5        8.31        7.13      0.85 o
  -6   3   5       36.83       34.74      0.62 o
  -5   3   5       11.98        8.70      0.43 o
  -4   3   5       28.80       30.07      0.53 o
  -3   3   5      194.00      211.45      2.16 o
  -2   3   5       17.76       16.62      0.54 o
  -1   3   5      750.03      762.11      3.30 o
   0   3   5       35.26       38.78      0.71 o
   1   3   5        5.80        6.19      0.48 o
   2   3   5      150.72      148.54      1.14 o
   3   3   5      368.42      349.29      2.39 o
   4   3   5       99.45      104.10      1.35 o
   5   3   5       21.61       23.57      1.07 o
   6   3   5       17.89       23.88      1.18 o
   7   3   5       16.42       18.22      1.41 o
  -8   4   5        1.12        1.17      0.98 o
  -7   4   5        3.34        3.43      0.64 o
  -6   4   5        0.56        0.34      0.49 o
  -5   4   5        8.93        8.98      0.50 o
  -4   4   5        0.00        0.17      0.32 o
  -3   4   5        7.21        7.44      0.41 o
  -2   4   5        5.56        7.21      0.50 o
  -1   4   5       50.61       53.40      0.76 o
   0   4   5       35.05       32.65      0.62 o
   1   4   5        0.63        1.01      0.43 o
   2   4   5       59.37       67.81      1.01 o
   3   4   5       13.03        9.97      0.61 o
   4   4   5      684.66      619.75      5.14 o
   5   4   5       36.67       42.44      1.45 o
   6   4   5       22.24       26.54      1.42 o
   7   4   5       49.89       53.78      2.20 o
  -8   5   5       24.76       26.40      1.42 o
  -7   5   5        0.38        1.05      0.82 o
  -6   5   5        8.59        9.22      0.68 o
  -5   5   5       98.19       96.84      1.01 o
  -4   5   5        5.86        6.07      0.48 o
  -3   5   5      270.51      279.18      1.43 o
  -2   5   5       11.06       10.19      0.52 o
  -1   5   5      340.01      360.66      1.86 o
   0   5   5      191.48      200.07      1.27 o
   1   5   5      103.88      103.72      1.03 o
   2   5   5       43.02       45.41      0.93 o
   3   5   5      202.51      200.76      2.20 o
   4   5   5       61.12       66.82      1.31 o
   5   5   5      114.56      109.64      1.85 o
   6   5   5       40.12       38.96      1.62 o
   7   5   5       30.55       30.90      2.02 o
  -8   6   5       10.92       12.43      1.34 o
  -7   6   5        0.00        0.53      0.88 o
  -6   6   5       15.96       16.44      0.77 o
  -5   6   5        0.60        0.78      0.57 o
  -4   6   5        2.26        2.92      0.50 o
  -3   6   5       17.64       17.46      0.59 o
  -2   6   5       26.69       28.03      0.63 o
  -1   6   5      263.74      279.08      1.76 o
   0   6   5       18.94       17.92      0.61 o
   1   6   5      582.86      610.54      3.70 o
   2   6   5      141.61      138.45      1.37 o
   3   6   5      307.20      325.81      2.86 o
   4   6   5      311.33      284.45      2.87 o
   5   6   5       96.06       88.91      2.03 o
   6   6   5        9.52        9.72      1.51 o
  -8   7   5        0.07        0.64      1.22 o
  -7   7   5        3.97        5.71      0.98 o
  -6   7   5       33.98       33.42      0.94 o
  -5   7   5       77.57       78.79      1.07 o
  -4   7   5      330.15      336.07      2.86 o
  -3   7   5       13.58       11.95      0.51 o
  -2   7   5       34.78       31.77      0.73 o
  -1   7   5        6.24        6.74      0.71 o
   0   7   5        8.54        9.67      0.64 o
   1   7   5       46.96       47.85      0.97 o
   2   7   5       60.35       63.41      1.06 o
   3   7   5       14.43       11.70      0.61 o
   4   7   5      102.24       88.96      1.68 o
   5   7   5        2.96        1.36      1.15 o
   6   7   5        9.93        8.66      1.47 o
  -7   8   5       16.10       17.18      1.15 o
  -6   8   5       20.82       23.87      1.04 o
  -5   8   5        1.43        1.77      0.69 o
  -4   8   5        3.34        3.90      0.61 o
  -3   8   5        4.40        4.26      0.52 o
  -2   8   5        0.36        0.30      0.48 o
  -1   8   5       57.94       63.24      1.04 o
   0   8   5        6.37        7.44      0.92 o
   1   8   5       16.32       16.06      1.06 o
   2   8   5      128.05      134.13      1.73 o
   3   8   5       26.65       20.72      0.98 o
   4   8   5        3.74        4.45      0.88 o
   5   8   5       61.67       53.79      1.82 o
   6   8   5        5.99        5.22      1.32 o
  -7   9   5        5.32        5.02      1.05 o
  -6   9   5        8.32        9.63      0.99 o
  -5   9   5       12.16       10.44      0.86 o
  -4   9   5       13.39       12.17      0.77 o
  -3   9   5        9.41       10.75      0.66 o
  -2   9   5        8.36        9.04      0.62 o
  -1   9   5       25.41       27.94      0.88 o
   0   9   5     1162.64     1153.80      5.40 o
   1   9   5      491.94      486.14      4.62 o
   2   9   5       23.54       19.66      1.11 o
   3   9   5       17.44       15.65      0.94 o
   4   9   5       17.09       15.71      1.08 o
   5   9   5       27.04       29.10      1.50 o
  -6  10   5        8.08        7.97      1.19 o
  -5  10   5       53.06       61.21      1.39 o
  -4  10   5      108.39      114.22      1.43 o
  -3  10   5        0.05        0.18      0.69 o
  -2  10   5      188.74      197.12      1.73 o
  -1  10   5      146.31      148.92      1.40 o
   0  10   5        8.61        7.41      1.14 o
   1  10   5       10.26       10.97      1.05 o
   2  10   5      182.50      175.48      2.10 o
   3  10   5        2.15        1.28      0.97 o
   4  10   5        4.62        3.00      0.99 o
   5  10   5       21.32       23.30      1.23 o
  -6  11   5        9.56        9.97      1.45 o
  -5  11   5       12.33       15.88      1.07 o
  -4  11   5        6.81        9.13      1.08 o
  -3  11   5        2.51        2.17      0.94 o
  -2  11   5       62.06       68.05      1.23 o
  -1  11   5       22.83       21.59      0.92 o
   0  11   5       51.72       51.81      1.47 o
   1  11   5      322.01      301.90      3.34 o
   2  11   5       34.36       32.05      1.49 o
   3  11   5       61.72       58.08      1.59 o
   4  11   5        4.53        5.45      1.03 o
  -5  12   5        1.18        1.92      1.14 o
  -4  12   5        8.83        8.02      1.12 o
  -3  12   5        0.14        0.90      1.16 o
  -2  12   5      225.49      232.01      2.97 o
  -1  12   5       10.77       12.82      0.99 o
   0  12   5       18.74       17.19      1.18 o
   1  12   5       34.28       37.68      1.63 o
   2  12   5       12.64       10.54      1.24 o
   3  12   5        0.00        0.50      1.21 o
   4  12   5        2.37        1.37      1.13 o
  -4  13   5        5.02        4.22      1.25 o
  -3  13   5        0.01        0.22      1.17 o
  -2  13   5       10.45       10.33      1.25 o
  -1  13   5       29.76       33.58      1.46 o
   0  13   5       63.83       73.14      2.00 o
   1  13   5       24.28       20.89      1.51 o
   2  13   5       27.69       26.16      1.61 o
   3  13   5        0.93        1.79      1.12 o
  -3  14   5       70.17       67.64      2.12 o
  -2  14   5        4.74        5.80      1.62 o
  -1  14   5        3.42        2.23      1.41 o
   0  14   5        0.33       -0.01      1.39 o
   1  14   5       44.74       51.95      1.90 o
   2  14   5       18.38       20.42      1.76 o
  -8   0   6        0.40        0.37      1.45 o
  -7   0   6       19.80       16.50      1.82 o
  -6   0   6       30.66       31.79      3.08 o
  -5   0   6      515.30      455.18     16.53 o
  -4   0   6       70.58       69.68      1.41 o
  -3   0   6        3.65        3.72      0.58 o
  -2   0   6       44.35       44.18      0.96 o
  -1   0   6      577.67      555.67      6.45 o
   0   0   6      127.60      136.20      1.66 o
   1   0   6       99.96       89.46      1.74 o
   2   0   6       81.87       82.13      1.99 o
   3   0   6     1060.96     1105.20     10.78 o
   4   0   6      869.35      841.87      9.34 o
   5   0   6        3.46        3.09      1.89 o
   6   0   6       80.87       82.95      2.82 o
  -8   1   6        0.95        1.71      1.11 o
  -7   1   6        0.00       -0.01      1.12 o
  -6   1   6      609.40      524.44     14.31 o
  -5   1   6      463.20      397.32      9.03 o
  -4   1   6       70.37       67.74      1.12 o
  -3   1   6      113.42      110.02      1.12 o
  -2   1   6        0.00        0.00      0.28 o
  -1   1   6       26.65       21.70      0.71 o
   0   1   6      540.38      574.86      2.79 o
   1   1   6      274.64      274.27      1.70 o
   2   1   6       51.90       51.39      1.06 o
   3   1   6       12.08       12.70      1.14 o
   4   1   6      589.34      558.54      3.61 o
   5   1   6        0.06        1.58      1.19 o
   6   1   6        0.16        0.30      1.15 o
  -8   2   6        3.53        3.40      1.16 o
  -7   2   6       11.54       11.63      1.22 o
  -6   2   6       57.68       42.66      2.86 o
  -5   2   6        1.66        3.80      0.83 o
  -4   2   6       22.17       21.47      0.57 o
  -3   2   6       30.44       30.04      0.70 o
  -2   2   6       12.47       12.71      0.53 o
  -1   2   6      173.55      189.43      2.17 o
   0   2   6        1.17        1.22      0.54 o
   1   2   6       41.48       41.93      0.78 o
   2   2   6      432.24      440.94      3.14 o
   3   2   6      266.82      248.55      1.91 o
   4   2   6      134.01      127.73      1.95 o
   5   2   6       59.24       56.15      1.73 o
   6   2   6       15.42       18.32      1.29 o
  -8   3   6        5.65        4.94      1.25 o
  -7   3   6       32.31       33.28      1.59 o
  -6   3   6       15.92       15.30      0.71 o
  -5   3   6      123.74      114.99      2.63 o
  -4   3   6       10.71       10.30      0.57 o
  -3   3   6       56.36       56.44      0.81 o
  -2   3   6        2.43        2.97      0.54 o
  -1   3   6      962.66      967.01      5.35 o
   0   3   6      128.33      130.98      1.14 o
   1   3   6       19.78       20.86      0.77 o
   2   3   6       54.35       54.42      0.92 o
   3   3   6      102.36       96.02      1.46 o
   4   3   6      457.01      408.89      3.90 o
   5   3   6       95.20       86.27      1.95 o
   6   3   6       73.63       70.73      1.73 o
  -8   4   6        2.65        2.23      1.50 o
  -7   4   6        3.59        4.64      0.98 o
  -6   4   6        0.14        0.37      0.54 o
  -5   4   6        1.97        1.12      0.34 o
  -4   4   6       46.72       41.75      0.79 o
  -3   4   6       19.04       17.05      0.70 o
  -2   4   6      187.79      190.40      2.76 o
  -1   4   6      116.25      117.33      1.19 o
   0   4   6       12.26       12.21      0.58 o
   1   4   6       73.68       76.76      1.07 o
   2   4   6       75.56       77.87      1.13 o
   3   4   6      321.53      291.37      2.52 o
   4   4   6        1.91        1.22      0.80 o
   5   4   6        0.01        0.58      1.26 o
   6   4   6        1.65        2.73      1.21 o
  -8   5   6        4.09        3.70      1.66 o
  -7   5   6        0.00        0.00      0.91 o
  -6   5   6        0.67        1.38      0.66 o
  -5   5   6       10.78        7.28      0.39 o
  -4   5   6        0.57        1.18      0.44 o
  -3   5   6      170.90      163.82      4.92 o
  -2   5   6       61.60       60.39      0.87 o
  -1   5   6       14.88       15.61      0.76 o
   0   5   6       24.37       23.99      0.72 o
   1   5   6      497.56      481.49      3.10 o
   2   5   6      169.85      171.93      1.43 o
   3   5   6       23.71       16.76      0.76 o
   4   5   6       62.09       54.65      1.56 o
   5   5   6      156.76      142.99      2.28 o
   6   5   6       59.23       80.64      2.12 o
  -8   6   6        0.06       -0.01      1.77 o
  -7   6   6        0.28       -0.01      1.46 o
  -6   6   6       34.59       29.60      1.15 o
  -5   6   6        7.60        4.71      0.37 o
  -4   6   6       14.69       13.98      0.61 o
  -3   6   6        8.80        7.99      0.65 o
  -2   6   6       25.24       25.70      0.74 o
  -1   6   6       15.14       17.81      0.79 o
   0   6   6       43.75       45.05      0.89 o
   1   6   6        6.52        5.78      0.74 o
   2   6   6      135.71      131.63      1.68 o
   3   6   6       12.82       11.76      0.74 o
   4   6   6       10.26       13.74      1.00 o
   5   6   6       13.58       11.47      1.36 o
   6   6   6        7.79       11.61      2.04 o
  -7   7   6        1.07        0.15      1.64 o
  -6   7   6        5.59        5.62      1.02 o
  -5   7   6       25.79       26.05      1.30 o
  -4   7   6        3.81        2.69      0.59 o
  -3   7   6       57.07       57.17      1.02 o
  -2   7   6       79.19       78.25      1.23 o
  -1   7   6       95.40      100.87      1.48 o
   0   7   6      144.80      141.36      1.54 o
   1   7   6      553.79      555.13      2.90 o
   2   7   6       10.93       13.82      0.89 o
   3   7   6        5.72        6.90      0.73 o
   4   7   6        0.83       -0.01      1.32 o
   5   7   6        0.02        1.39      1.28 o
  -7   8   6       15.79       16.30      1.79 o
  -6   8   6        1.73        2.09      1.05 o
  -5   8   6       15.69       15.20      0.85 o
  -4   8   6       10.92       11.57      0.90 o
  -3   8   6       11.57       11.74      0.81 o
  -2   8   6        0.91        1.01      0.76 o
  -1   8   6       86.35       90.87      1.43 o
   0   8   6      201.13      202.73      2.74 o
   1   8   6      196.76      200.44      2.35 o
   2   8   6      435.63      463.07      3.28 o
   3   8   6      389.13      363.08      2.95 o
   4   8   6        5.67        5.47      1.31 o
   5   8   6        4.55        4.09      1.38 o
  -6   9   6        1.20        1.68      1.29 o
  -5   9   6        3.77        3.31      0.84 o
  -4   9   6        6.55        7.63      0.97 o
  -3   9   6        1.30        0.84      0.84 o
  -2   9   6       36.65       37.32      1.14 o
  -1   9   6       92.31       90.13      1.74 o
   0   9   6        3.10        4.25      1.09 o
   1   9   6        2.26        0.92      1.01 o
   2   9   6       14.15       10.78      1.21 o
   3   9   6       90.50       83.58      1.74 o
   4   9   6        2.05        1.66      1.44 o
   5   9   6       14.01       17.00      1.51 o
  -6  10   6        2.44        2.98      1.35 o
  -5  10   6       10.36       11.91      1.04 o
  -4  10   6        5.00        4.29      1.17 o
  -3  10   6       26.82       29.33      1.38 o
  -2  10   6       40.46       40.91      1.34 o
  -1  10   6        4.62        5.89      1.01 o
   0  10   6      144.58      155.38      2.48 o
   1  10   6       51.94       50.70      1.44 o
   2  10   6       45.95       39.72      1.38 o
   3  10   6        0.89        1.89      1.10 o
   4  10   6       11.40       16.65      1.38 o
  -5  11   6        8.39        9.76      1.24 o
  -4  11   6        3.73        3.42      1.12 o
  -3  11   6      164.71      170.22      2.29 o
  -2  11   6      137.60      143.53      2.16 o
  -1  11   6       63.19       65.21      1.68 o
   0  11   6      147.75      155.06      2.65 o
   1  11   6      161.00      170.34      2.44 o
   2  11   6        2.56        3.04      1.19 o
   3  11   6       33.02       31.78      1.46 o
  -4  12   6       13.21       13.59      1.29 o
  -3  12   6        0.11        1.75      1.20 o
  -2  12   6      143.12      162.81      2.33 o
  -1  12   6       54.32       48.93      1.57 o
   0  12   6       32.93       41.15      1.47 o
   1  12   6        0.99        1.40      1.29 o
   2  12   6       14.51       14.45      1.38 o
   3  12   6      104.70      124.80      2.30 o
  -3  13   6        0.67        1.28      1.24 o
  -2  13   6      130.14      131.91      2.33 o
  -1  13   6        0.47       -0.01      1.30 o
   0  13   6        7.16        6.63      1.37 o
   1  13   6       17.45       19.24      1.56 o
  -8   1   7        2.79        2.15      1.40 o
  -7   1   7        0.29        1.44      1.06 o
  -6   1   7       30.17       33.81      1.09 o
  -5   1   7       77.77       76.71      1.75 o
  -4   1   7        8.84        6.00      0.54 o
  -3   1   7       11.40        8.83      0.55 o
  -2   1   7        4.90        5.64      0.38 o
  -1   1   7       26.74       27.35      0.89 o
   0   1   7       24.05       22.28      0.83 o
   1   1   7      159.14      165.67      1.92 o
   2   1   7       33.17       34.16      1.31 o
   3   1   7      112.75      120.98      1.97 o
   4   1   7        0.41       -0.01      1.25 o
   5   1   7        2.60        2.43      1.30 o
   6   1   7        1.97        3.07      1.46 o
  -8   2   7        0.32       -0.01      1.47 o
  -7   2   7        7.54        7.98      1.50 o
  -6   2   7       18.92       21.15      0.88 o
  -5   2   7       54.19       54.27      1.36 o
  -4   2   7       16.26       16.68      0.70 o
  -3   2   7       33.96       28.63      0.83 o
  -2   2   7      291.40      286.48      2.01 o
  -1   2   7       27.71       26.74      0.89 o
   0   2   7       78.11       81.42      1.36 o
   1   2   7        4.82        4.21      0.71 o
   2   2   7        5.09        7.60      0.87 o
   3   2   7      245.19      223.65      2.70 o
   4   2   7        0.20        0.27      1.25 o
   5   2   7       14.10        8.69      1.40 o
   6   2   7        6.18       10.54      1.47 o
  -8   3   7        7.61        5.53      1.59 o
  -7   3   7        4.98        2.91      1.37 o
  -6   3   7        3.01        2.67      0.81 o
  -5   3   7        4.79        5.56      0.71 o
  -4   3   7        3.31        2.79      0.55 o
  -3   3   7       34.24       29.52      0.79 o
  -2   3   7        7.47        7.21      0.66 o
  -1   3   7        1.46        1.08      0.38 o
   0   3   7       36.61       34.34      0.95 o
   1   3   7      136.96      135.87      1.63 o
   2   3   7      361.29      366.79      2.74 o
   3   3   7      124.82      128.54      1.79 o
   4   3   7       72.82       85.54      2.38 o
   5   3   7       52.15       56.65      1.84 o
  -7   4   7        4.01        2.90      1.55 o
  -6   4   7        0.80        0.38      0.83 o
  -5   4   7        1.47        2.57      0.59 o
  -4   4   7        1.95        2.69      0.60 o
  -3   4   7      101.65      107.70      1.71 o
  -2   4   7       13.32       13.14      0.81 o
  -1   4   7        2.92        2.83      0.64 o
   0   4   7       81.20       86.00      1.15 o
   1   4   7       10.62        9.73      0.82 o
   2   4   7      126.00      114.85      1.57 o
   3   4   7        1.46        2.95      1.05 o
   4   4   7       20.24       21.29      1.75 o
   5   4   7       27.26       27.31      1.72 o
  -7   5   7        7.50        7.92      1.83 o
  -6   5   7        1.27        1.19      1.12 o
  -5   5   7       52.62       50.12      1.04 o
  -4   5   7        0.58        1.08      0.44 o
  -3   5   7       72.26       73.00      1.30 o
  -2   5   7       84.69       80.43      1.88 o
  -1   5   7       43.62       46.15      1.11 o
   0   5   7        0.00        0.67      0.60 o
   1   5   7      200.79      202.94      1.76 o
   2   5   7      187.38      184.01      1.81 o
   3   5   7       22.75       23.96      1.11 o
   4   5   7       11.48       12.73      1.45 o
   5   5   7       18.37       20.80      1.45 o
  -7   6   7        5.34        6.96      1.67 o
  -6   6   7        9.43        7.55      1.38 o
  -5   6   7       24.13       26.49      1.05 o
  -4   6   7        1.94        1.37      0.86 o
  -3   6   7       14.69       12.15      1.35 o
  -2   6   7        7.36        7.76      0.73 o
  -1   6   7       55.03       58.66      1.31 o
   0   6   7       13.67       12.15      0.84 o
   1   6   7       87.62       92.99      1.69 o
   2   6   7      157.87      148.42      1.68 o
   3   6   7      208.73      196.07      2.37 o
   4   6   7        3.89        2.39      1.49 o
   5   6   7        0.99        2.11      1.38 o
  -7   7   7        5.97        6.30      1.82 o
  -6   7   7       46.98       46.35      1.88 o
  -5   7   7        0.11        0.00      0.96 o
  -4   7   7        2.84        2.92      0.61 o
  -3   7   7        5.44        5.45      0.67 o
  -2   7   7       11.59       11.77      0.84 o
  -1   7   7       67.35       67.45      1.39 o
   0   7   7       12.23       11.83      0.91 o
   1   7   7       38.20       39.69      1.16 o
   2   7   7       37.58       32.33      1.16 o
   3   7   7       55.30       55.83      2.03 o
   4   7   7       19.99       20.03      1.66 o
  -6   8   7        5.15        5.98      1.45 o
  -5   8   7        3.72        3.16      0.99 o
  -4   8   7        1.85        1.87      0.78 o
  -3   8   7       19.58       20.21      1.12 o
  -2   8   7       43.03       47.49      1.16 o
  -1   8   7       21.66       22.11      1.10 o
   0   8   7       71.43       74.32      1.53 o
   1   8   7       39.03       36.16      1.24 o
   2   8   7        7.58        7.94      0.93 o
   3   8   7       47.21       43.64      1.92 o
   4   8   7        1.06        0.94      1.34 o
  -6   9   7        0.27       -0.01      1.30 o
  -5   9   7        1.43        2.53      1.15 o
  -4   9   7       10.06       10.89      1.10 o
  -3   9   7        1.43        1.81      1.03 o
  -2   9   7      220.87      232.35      2.97 o
  -1   9   7      178.53      188.97      2.53 o
   0   9   7        3.56        3.10      1.08 o
   1   9   7        2.98        3.12      0.92 o
   2   9   7        2.45        1.85      1.29 o
   3   9   7       17.26       19.01      1.50 o
   4   9   7       40.16       50.47      2.18 o
  -5  10   7        1.78        1.57      1.24 o
  -4  10   7       34.94       37.42      1.43 o
  -3  10   7       78.90       84.23      1.93 o
  -2  10   7       43.96       45.58      1.67 o
  -1  10   7      145.40      145.33      2.57 o
   0  10   7       22.79       24.54      1.59 o
   1  10   7       20.66       18.08      1.23 o
   2  10   7       20.97       17.34      1.19 o
   3  10   7       22.38       24.16      1.71 o
  -4  11   7        1.23        1.63      1.33 o
  -3  11   7        2.50        3.08      1.27 o
  -2  11   7        8.13        8.71      1.37 o
  -1  11   7      149.09      152.83      2.48 o
   0  11   7       35.82       36.97      1.63 o
   1  11   7       13.52       16.26      1.63 o
   2  11   7        0.22        0.90      1.32 o
  -3  12   7       19.09       19.36      1.40 o
  -2  12   7        8.89        8.02      1.25 o
  -1  12   7        5.11        6.06      1.28 o
   0  12   7       25.44       23.66      1.63 o
   1  12   7        0.06        1.52      1.49 o
  -7   0   8      217.47      212.79      5.00 o
  -6   0   8        5.06        6.21      2.21 o
  -5   0   8        1.05        1.40      1.57 o
  -4   0   8       27.02       26.04      1.32 o
  -3   0   8      147.69      152.39      2.64 o
  -2   0   8      163.15      168.81      2.06 o
  -1   0   8        0.01        0.00      0.89 o
   0   0   8        1.09        0.49      1.26 o
   1   0   8      296.84      315.35      7.15 o
   2   0   8     1094.83     1111.57     13.08 o
   3   0   8       31.01       31.69      2.50 o
   4   0   8       61.12       68.21      3.01 o
   5   0   8       44.78       60.09      2.72 o
  -7   1   8       26.58       26.81      2.04 o
  -6   1   8       13.39       13.58      1.46 o
  -5   1   8        2.47        2.53      0.98 o
  -4   1   8        0.01        0.25      0.47 o
  -3   1   8        1.75        1.68      0.64 o
  -2   1   8       59.44       50.49      2.93 o
  -1   1   8       70.13       71.80      1.57 o
   0   1   8        7.64        6.83      0.87 o
   1   1   8      111.23      116.79      1.99 o
   2   1   8        6.32        7.14      1.34 o
   3   1   8        0.75        1.50      1.29 o
   4   1   8       30.21       23.16      1.57 o
   5   1   8       35.99       40.90      1.87 o
  -7   2   8       21.11       21.17      2.13 o
  -6   2   8       27.42       24.87      1.38 o
  -5   2   8        7.39        7.00      1.14 o
  -4   2   8        0.08        0.00      0.67 o
  -3   2   8       77.97       76.63      1.37 o
  -2   2   8       30.01       27.20      0.83 o
  -1   2   8       26.15       24.02      1.07 o
   0   2   8      241.85      239.08      2.39 o
   1   2   8      102.96       99.49      1.84 o
   2   2   8      107.20      103.68      1.75 o
   3   2   8        0.19        0.43      1.28 o
   4   2   8        0.00       -0.01      1.32 o
   5   2   8        1.74        0.76      1.47 o
  -7   3   8       17.29       13.31      1.97 o
  -6   3   8        1.53        1.52      1.06 o
  -5   3   8       12.02       12.74      1.09 o
  -4   3   8        1.48        1.45      0.78 o
  -3   3   8       22.96       18.49      0.68 o
  -2   3   8       23.90       26.67      0.92 o
  -1   3   8       29.91       24.55      1.34 o
   0   3   8        0.63        1.32      0.87 o
   1   3   8        3.56        2.45      0.85 o
   2   3   8      398.23      380.40      3.22 o
   3   3   8      116.00      109.07      2.39 o
   4   3   8       86.07       83.58      2.10 o
  -7   4   8        0.04       -0.01      1.74 o
  -6   4   8        4.68        3.26      1.09 o
  -5   4   8        0.94        0.00      0.93 o
  -4   4   8       30.68       32.14      1.57 o
  -3   4   8       81.00       80.62      1.52 o
  -2   4   8        2.46        0.50      0.70 o
  -1   4   8        4.02        4.17      0.89 o
   0   4   8        5.48        5.06      0.74 o
   1   4   8      178.08      172.03      1.91 o
   2   4   8       40.83       40.38      1.34 o
   3   4   8        0.58       -0.01      1.45 o
   4   4   8       13.25       12.39      1.59 o
  -6   5   8        0.02        0.87      1.10 o
  -5   5   8       23.08       22.10      1.19 o
  -4   5   8       31.03       30.82      1.16 o
  -3   5   8        0.00        0.49      0.96 o
  -2   5   8       13.90       15.67      1.02 o
  -1   5   8      191.42      197.14      1.86 o
   0   5   8      167.87      169.96      2.10 o
   1   5   8       42.69       40.50      1.09 o
   2   5   8       28.73       28.32      1.37 o
   3   5   8      176.26      169.04      2.40 o
   4   5   8       52.26       70.15      2.01 o
  -6   6   8        0.43       -0.01      1.34 o
  -5   6   8        0.67        0.79      0.98 o
  -4   6   8        6.66        6.13      1.02 o
  -3   6   8        3.64        2.95      1.33 o
  -2   6   8       20.45       20.51      1.53 o
  -1   6   8        0.23        0.00      0.87 o
   0   6   8       29.13       29.16      1.00 o
   1   6   8        1.37        1.32      0.82 o
   2   6   8        0.09        1.24      1.07 o
   3   6   8        2.88        2.08      1.35 o
   4   6   8        4.40        5.70      1.53 o
  -6   7   8        7.98        5.57      1.84 o
  -5   7   8        2.55        2.36      1.13 o
  -4   7   8        5.43        3.80      1.10 o
  -3   7   8       31.65       34.65      1.57 o
  -2   7   8       12.21       12.06      1.47 o
  -1   7   8      302.28      324.81      3.62 o
   0   7   8       26.77       26.49      1.43 o
   1   7   8        9.06        7.17      0.97 o
   2   7   8        1.76        2.07      1.12 o
   3   7   8        4.23        2.39      1.52 o
  -5   8   8        3.07        3.63      1.33 o
  -4   8   8        0.49        1.13      1.12 o
  -3   8   8       29.32       26.02      1.58 o
  -2   8   8       72.70       77.95      2.04 o
  -1   8   8       16.74       17.96      1.59 o
   0   8   8      151.31      159.41      2.43 o
   1   8   8       95.50       94.89      2.16 o
   2   8   8        0.16       -0.01      1.68 o
   3   8   8        2.60        0.49      1.56 o
  -5   9   8        2.04        2.90      1.38 o
  -4   9   8        3.01        2.81      1.33 o
  -3   9   8       13.52       12.95      1.39 o
  -2   9   8       16.37       17.41      1.47 o
  -1   9   8       47.78       48.66      1.79 o
   0   9   8        0.31        0.10      1.31 o
   1   9   8       65.92       64.61      2.07 o
   2   9   8        9.49        6.93      1.73 o
  -4  10   8       30.17       35.18      1.72 o
  -3  10   8        7.57        6.75      1.39 o
  -2  10   8       19.58       21.88      1.55 o
  -1  10   8       29.79       32.85      1.62 o
   0  10   8       38.84       37.56      1.74 o
   1  10   8       23.03       20.46      1.53 o
  -2  11   8       74.83       89.47      2.05 o
  -1  11   8       13.76       17.09      1.50 o
   0  11   8        9.54        9.98      1.56 o
  -6   1   9        1.24        0.43      1.39 o
  -5   1   9        0.03        0.55      1.03 o
  -4   1   9        0.73        1.11      1.02 o
  -3   1   9        0.53        0.52      0.74 o
  -2   1   9        1.24        1.98      1.03 o
  -1   1   9       23.41       23.58      1.09 o
   0   1   9       10.10        9.81      1.38 o
   1   1   9       97.32      101.22      2.00 o
   2   1   9        1.82        0.54      1.25 o
   3   1   9        0.86        1.24      1.34 o
  -6   2   9        2.25        2.05      1.56 o
  -5   2   9        2.19        0.66      1.21 o
  -4   2   9       64.81       64.65      1.70 o
  -3   2   9        9.78       12.57      1.06 o
  -2   2   9       12.83       15.84      1.17 o
  -1   2   9        8.35        8.67      0.99 o
   0   2   9       42.05       41.35      1.41 o
   1   2   9        6.20        8.03      1.41 o
   2   2   9       14.65       13.81      1.58 o
   3   2   9       28.47       25.79      1.59 o
  -6   3   9        2.71        3.21      1.45 o
  -5   3   9        0.07        1.10      1.08 o
  -4   3   9        3.37        4.07      1.22 o
  -3   3   9        0.24        0.97      1.04 o
  -2   3   9        9.35       11.57      1.14 o
  -1   3   9       36.98       38.00      1.24 o
   0   3   9      129.04      139.33      2.11 o
   1   3   9      111.01      113.42      2.18 o
   2   3   9       20.55       25.12      1.71 o
   3   3   9       13.17       14.41      1.60 o
  -6   4   9        0.33        0.43      1.45 o
  -5   4   9       23.14       23.12      1.45 o
  -4   4   9       16.77       16.47      1.48 o
  -3   4   9        0.83        1.10      1.07 o
  -2   4   9        9.33        8.77      0.98 o
  -1   4   9        7.23        7.22      1.03 o
   0   4   9        0.10        0.36      1.05 o
   1   4   9        7.54        7.68      1.10 o
   2   4   9        0.58        1.09      1.22 o
   3   4   9       10.06        8.76      1.60 o
  -5   5   9        5.65        6.17      1.24 o
  -4   5   9        1.94        2.41      1.19 o
  -3   5   9        1.29        1.28      1.19 o
  -2   5   9       10.61        8.97      1.10 o
  -1   5   9       48.54       50.89      1.67 o
   0   5   9       84.48       85.73      1.66 o
   1   5   9        5.75        4.33      1.23 o
   2   5   9        9.29        9.07      1.29 o
   3   5   9       20.67       23.09      1.81 o
  -5   6   9        0.35        0.94      1.23 o
  -4   6   9        7.95        9.77      1.34 o
  -3   6   9        1.91        0.42      1.26 o
  -2   6   9        4.77        2.90      1.08 o
  -1   6   9        6.18        5.24      1.23 o
   0   6   9       70.93       69.72      1.87 o
   1   6   9       44.43       46.92      1.78 o
   2   6   9        0.03       -0.01      1.47 o
  -4   7   9        6.59        6.08      1.31 o
  -3   7   9       10.86       10.93      1.32 o
  -2   7   9        1.48        1.46      1.45 o
  -1   7   9        8.47        8.67      1.32 o
   0   7   9       10.77        8.80      1.30 o
   1   7   9      120.55      124.49      2.84 o
   2   7   9        1.74        1.20      1.86 o
  -4   8   9       23.57       27.39      1.60 o
  -3   8   9       31.66       31.03      1.80 o
  -2   8   9       46.45       49.45      1.90 o
  -1   8   9       22.89       26.57      1.56 o
   0   8   9        8.54        9.83      1.34 o
   1   8   9        5.28        6.05      1.87 o
  -2   9   9        0.75        0.75      1.38 o
  -1   9   9        2.20        1.79      1.40 o
   0   9   9        1.24        1.48      1.52 o
  -5   0  10        7.49        7.67      1.93 o
  -4   0  10       49.89       45.75      2.10 o
  -3   0  10        1.86        1.67      1.64 o
  -2   0  10        1.11        1.27      1.82 o
  -1   0  10       37.61       36.54      2.53 o
   0   0  10      254.27      278.10      5.25 o
   1   0  10       32.70       31.92      2.75 o
   2   0  10        0.46       -0.01      2.38 o
  -5   1  10        2.06        2.66      1.41 o
  -4   1  10        0.14        0.34      1.15 o
  -3   1  10       17.23       17.94      1.32 o
  -2   1  10        1.45        1.25      1.09 o
  -1   1  10       83.29       89.56      2.23 o
   0   1  10       62.31       62.44      2.56 o
   1   1  10       23.62       14.98      1.91 o
   2   1  10       39.06       36.73      1.84 o
  -5   2  10       17.13       15.32      1.71 o
  -4   2  10       11.28        9.39      1.33 o
  -3   2  10       13.99       13.82      1.25 o
  -2   2  10       43.30       44.76      1.56 o
  -1   2  10       18.34       17.02      1.56 o
   0   2  10        8.84        7.35      1.67 o
   1   2  10        6.00        5.03      1.78 o
  -4   3  10        0.24        0.36      1.22 o
  -3   3  10        0.29        1.18      1.33 o
  -2   3  10        5.06        4.21      1.19 o
  -1   3  10        4.38        4.27      1.28 o
   0   3  10      148.84      145.84      2.87 o
   1   3  10       32.20       32.26      1.95 o
  -4   4  10        2.02        1.73      1.45 o
  -3   4  10       17.45       21.98      1.60 o
  -2   4  10        0.15       -0.01      1.25 o
  -1   4  10       49.82       46.16      1.69 o
   0   4  10       51.65       58.91      1.78 o
   1   4  10        3.06        1.69      1.54 o
  -3   5  10       32.78       33.48      2.07 o
  -2   5  10       58.91       62.76      2.04 o
  -1   5  10       28.08       29.47      1.62 o
   0   5  10        0.93        0.50      1.43 o
  -3   6  10        0.03        0.47      1.67 o
  -2   6  10        0.67        0.69      1.40 o
  -1   6  10        0.26        0.09      1.40 o
 
